# Supplementary material for: Dynamic coefficient symmetric polynomial-based secure key management scheme for Internet of Things (IoT) networks
Source: PeerJ Comput Sci. 2023 Dec 15;9:e1726. doi: 10.7717/peerj-cs.1726 (PMC10773850; doi:10.7717/peerj-cs.1726)
Supplement: Supplemental Information 1 [file peerj-cs-09-1726-s001.zip]

Archive with 27 entries (16 files):
- Raw data andor code/
- Raw data andor code/1/
- Raw data andor code/1/1.pdf
- Raw data andor code/10/
- Raw data andor code/10/10.m
- Raw data andor code/10/10.pdf
- Raw data andor code/2/
- Raw data andor code/2/2.pdf
- Raw data andor code/3/
- Raw data andor code/3/3.pdf
- Raw data andor code/4/
- Raw data andor code/4/4.pdf
- Raw data andor code/5/
- Raw data andor code/5/5.m
- Raw data andor code/5/5.pdf
- Raw data andor code/6/
- Raw data andor code/6/6.m
- Raw data andor code/6/6.pdf
- Raw data andor code/7/
- Raw data andor code/7/7.m
- Raw data andor code/7/7.pdf
- Raw data andor code/8/
- Raw data andor code/8/8.m
- Raw data andor code/8/8.pdf
- Raw data andor code/9/
- Raw data andor code/9/9.m
- Raw data andor code/9/9.pdf
