# Supplementary material for: Dynamic coefficient symmetric polynomial-based secure key management scheme for Internet of Things (IoT) networks
Source: PeerJ Comput Sci. 2023 Dec 15;9:e1726. doi: 10.7717/peerj-cs.1726 (PMC10773850; doi:10.7717/peerj-cs.1726)
Supplement: Supplemental Information 1 [file peerj-cs-09-1726-s001.zip › Raw data andor code/10/10.m]

clc;
clear;

l=32;
x=0:10:100;

y1=(x+2).*l;%Blundo et al.
y2=((x+1).*50+51)*l;%Liu et al.
y3=((x+1).*50+25+101)*l;%Zhang et al.
y4=((x+1).^2+1)*l;%Our scheme

z=plot(x,y1,'->g',x,y2,'-*k',x,y3,'-ob',x,y4,'-+r');
set(z,'linewidth',1);

legend('Blundo et al.','Liu et al.','Zhang et al.','Our scheme');
xlabel('\lambda');
ylabel('Average storage overhead in a node (Bits)');
hold on
grid on
