# Supplementary material for: Dynamic coefficient symmetric polynomial-based secure key management scheme for Internet of Things (IoT) networks
Source: PeerJ Comput Sci. 2023 Dec 15;9:e1726. doi: 10.7717/peerj-cs.1726 (PMC10773850; doi:10.7717/peerj-cs.1726)
Supplement: Supplemental Information 1 [file peerj-cs-09-1726-s001.zip › Raw data andor code/5/5.m]

x=1:100;
y=zeros(1,size(x,2));
for i=1:size(x,2)
    y(i)=(((x(i)+1)^2)^((x(i)+1)^2)); 
end
z=plot(x,y,'-ok');
set(z,'linewidth',1);


legend('Our scheme');
xlabel('��');
ylabel('Size of the polynomial pool');
hold on
grid on
