# Supplementary material for: Dynamic coefficient symmetric polynomial-based secure key management scheme for Internet of Things (IoT) networks
Source: PeerJ Comput Sci. 2023 Dec 15;9:e1726. doi: 10.7717/peerj-cs.1726 (PMC10773850; doi:10.7717/peerj-cs.1726)
Supplement: Supplemental Information 1 [file peerj-cs-09-1726-s001.zip › Raw data andor code/7/7.m]

%Our scheme,t=1,r=1
x1=10:45:10000;
p1=zeros(1,size(x1,2));
r=0;
t=1;
for i=1:t
    r=r+2^(t-i);
end

w=((r+1)^2)^((r+1)^2);

for i=1:size(x1,2)
   for j=0:r
       p1(i)=p1(i)+nchoosek(x1(i),j)*(1/w)^j*(1-1/w)^(x1(i)-j);
   end
   p1(i)=1-p1(i);
end
x2=10:10000000:100000000;
%x2=10:10000:1000000;
p2=zeros(1,size(x2,2));
r=0;
t=2;
for i=1:t
    r=r+2^(t-i);
end

w=((r+1)^2)^((r+1)^2);

for i=1:size(x2,2)
   for j=0:r
       p2(i)=p2(i)+nchoosek(x2(i),j)*(1/w)^j*(1-1/w)^(x2(i)-j);
   end
   p2(i)=1-p2(i);
end


z=plot(x1,p1,'-*k',x2,p2,'->k');%z=plot(x,p1,'-ok',x,p2,'-*k',x3,p3,'-or',x4,p4,'-*r',x,p5,'-ob',x,p6,'-*b');
set(z,'linewidth',1);

legend('Our scheme,t=1,\lambda=1','Our scheme,t=2,\lambda=3');
xlabel('Number of constrained nodes captured');
ylabel('Fraction of links compromised');
hold on
grid on
