# Supplementary material for: Dynamic coefficient symmetric polynomial-based secure key management scheme for Internet of Things (IoT) networks
Source: PeerJ Comput Sci. 2023 Dec 15;9:e1726. doi: 10.7717/peerj-cs.1726 (PMC10773850; doi:10.7717/peerj-cs.1726)
Supplement: Supplemental Information 1 [file peerj-cs-09-1726-s001.zip › Raw data andor code/8/8.m]

clc;
clear;

%q=2
q=2;
m=20;
x1=50:30:1000;
y1=zeros(1,size(x1,2));
for j=1:size(x1,2)
    for i=0:q-1
        y1(j)=y1(j)+nchoosek(x1(j),i)*nchoosek(x1(j)-i,2*(m-i))*nchoosek(2*(m-i),m-i)/(nchoosek(x1(j),m)^2);
    end
    y1(j)=1-y1(j);
end

%q=3
q=3;
m=20;
x2=50:30:1000;
y2=zeros(1,size(x2,2));
for j=1:size(x2,2)
    for i=0:q-1
        y2(j)=y2(j)+nchoosek(x2(j),i)*nchoosek(x2(j)-i,2*(m-i))*nchoosek(2*(m-i),m-i)/(nchoosek(x2(j),m)^2);
    end
    y2(j)=1-y2(j);
end

%our
x3=20:30:1000;
y3=zeros(1,size(x3,2));
y3=1.*(x3>=0);

%Liu et act. m=10
x4=20:30:1000;
y4=zeros(1,size(x4,2));
m=10;
for j=1:size(x4,2)
    y4(j)=1-nchoosek(x4(j)-m,m)/nchoosek(x4(j),m);
end

%Liu et act. m=20
x5=50:30:1000;
y5=zeros(1,size(x5,2));
m=20;
for j=1:size(x5,2)
    y5(j)=1-nchoosek(x5(j)-m,m)/nchoosek(x5(j),m);
end

z=plot(x1,y1,'-ok',x2,y2,'-*k',x3,y3,'-or',x4,y4,'-ob',x5,y5,'-*b');
set(z,'linewidth',1);

legend('q-composite,q=2,s=20','q-composite,q=3,s=20','Our scheme','Liu et al.,¦Ó=10','Liu et al.,¦Ó=20');
xlabel('The size of polynomial pool');
ylabel('Network connectivity');

hold on
grid on
